# Supplementary material for: Hippo signaling pathway in polycystic ovary syndrome
Source: Front Endocrinol (Lausanne). 2025 Oct 6;16:1623143. doi: 10.3389/fendo.2025.1623143 (PMC12535892; doi:10.3389/fendo.2025.1623143)
Supplement: Supplementary file 1 [file Table1.xlsx]

## Sheet: Supplementary table 1
Supplementary table 1. Effects of core components of the Hippo signaling pathway on follicular development
Study (first author, year)	Model system	Gene expression	Findings
Cai, Jun-Hong et al. 2022	KGN and SVOG cell line	LATS1 ↑	Suppressed the secretion of estrogen in GCs
Ai A,2018	Primary mouse ovarian granulosa cells	LATS1↓	Promoted GCs proliferation
Ren P,2024	Primary hen ovarian granulosa cells	LATS2↓	Promoted GCs autophagy and apoptosis
Bao D,2023	Primary human ovarian granulosa cells and KGN cell line	SAV↓	Promoted GCs proliferation; inhibited GCs apoptosis
Hu LL, 2019	Mouse model—in vitro ovary culture	YAP1↑	Increased primary follicles; decreased primordial follicles
		YAP1↓	Increased primordial follicles; decreased primary follicles
Devos M, 2023	Mouse model—in vitro ovary culture	YAP1-TEAD↓	Decreased expression Ccn2, Cmyc
Sun T, 2019	Mouse model—in vitro cumulus-oocyte complexes and mural cell culture	YAP1-TEAD↓	Inhibited GCs proliferation; triggered cumulus cells premature differentiation
Lv X, 2019	Mouse model—in vitro ovary culture	YAP1↓	Disrupted ovarian follicle development
	KGN cell line and Primary mouse ovarian granulosa cells	YAP1↑	Promotes proliferation but suppresses differentiation of granulosa cells
de Andrade LG, 2022	Primary bovine ovarian granulosa cells	YAP1-TEAD↓	Decreased mRNA expression CTGF、CYR61and ANKRD1, but increased CYP19A1
Mizutani T, 2023	KGN cell line	YAP/TAZ↓ or TEAD↓	Increased mRNA expression CYP19A1, CYP11A1 and HSD3B2 (steroidogenic enzyme-encoding genes); increased 17β-estradiol production
Koch J, 2022	Primary bovine cumulus-oocyte complexes (COCs)	YAP1-TEAD↓	Decreased the expression of critical FSH-induced cumulus expansion–related genes (EGFR, ADAM17, EREG, PTGS2, HAS2, PTX3 and PLAT)
Dos Santos EC, 2022	Bovine model	YAP1-TEAD↓	Decreased ovulation in cattle
	Primary bovine ovarian granulosa cells		Inhibited the expression of classic LH-induced preovulatory genes (EREG and PTGS2)
Godin P, 2022	Yap1f/f;Tazf/f mouse modal isolate granulosa cells	YAP↓	Decreased protein expression Areg、Pgr, Ptgs2 and Lhcgr; blunt LH responsiveness
Plewes MR, 2019	Primary bovine ovarian granulosa cells	YAP1/TAZ↓	Inhibited TGFα-induced GCs proliferation and FSH-induced estradiol production
Chen, Mengjuan et al. 2024	KGN cell line	YAP↓	Promoted GCs apoptosis
Cheng, Yuan et al. 2015	Constitutive active (CA)-YAP mouse modal	YAP1↑	Enhanced follicle development
Hu, Liao-Liao et al. 2019	Mouse model—in vitro ovary	YAP↓	Suppressed primordial follicle activation

## Sheet: Supplementary table 2
Supplementary table 2. Mtabolic effects of core components of the Hippo signaling pathway
Study (first author, year)	Model system	Gene expression	Findings
Pancreatic β-cell
Mamidi, Anant et al.2018	Pdx1-cre;Yap1fl/fl mice model	YAP↓	Induced bipotent pancreatic progenitors (bi-PPs) to the endocrine lineage
Braitsch, Caitlin M et al.2019	Lats 1/2PanKO mice model	LATS1/2↓	Caused failure of epithelial expansion, epithelial branching, and endocrine cell differentiation
Wu, Yifan et al. 2024	Neurog3Cre mice model	LATS1/2↓	Blocked endocrine progenitor cell differentiation and specification
George, Nicholas M et al.2015	Human cadaver islets	YAP↑	Stimulated β-cell proliferation and is compatible with cell viability
	Rat RINm5F β‐cells line		Increased cell proliferation;but don’t lead to notable dedifferentiation
Kornelius E,2019	Rat RINm5F β‐cells line	MST1↓	Improved expression PDX 1; alleviated high glucose + FFA‐induced cytotoxicity
Ardestani A,2022	MST1-knockout (KO) harsh diabetes mouse model	MST1↓	Improved β cell proliferation
Lupse B,2021	MST1-KO mouse model; INS-1E cells line	MST1↓	Abrogated PHLPP-induced β-cell apoptosis
Yuan T, 2021	Primary isolated human and mouse islets	LATS2↓	Improved β cell viability, insulin secretion and β cell mass
Rosado-Olivieri EA,2019	Human embryonic stem cell line HUES8; the induced pluripotent stem cell lines (iPSC) 1016 and 13B	YAP↓	Enhanced the differentiation of β cells
		YAP↑	Increased cell proliferation; inhibited differentiation and function of β cells
Yuan T, 2016	INS-1E cells line and Primary isolated human islets	YAP↑	Promoted β cell proliferation; but don’t change β cell functional status
Skeletal Muscle
Watt KI,2021	Human soleus muscles – in vitro culture	YAP↓	Decreased fatty acids (Undecanoic acid, Capric acid, 2-Octenoic acid) and 2-oxoglutaric acid (alpha-ketoglutarate) levels; increased quantities of long-chain acylcarnitines and select triglyceride species
Nezhad, Fakhreddin Yaghoob et al. 2022	LATS1-/- mouse modal	LATS1↓	Shown more type I fibers than wild-type controls
Liver
Geng C,2016	Mst-/- mouse modal	MST1↓	Expressed more serious liver metabolic damage than control after fasting and High-fat diet
Shu Z,2019	Primary mouse hepatocytes	YAP↓	Decreased mRNA expression collagen Iα1, TGF‐β1 and SREBP‐1c
Aylon Y,2016	HepG2 cells line	LATS2↓	Increased N-SREBP2 accumulation and activation resulted in the accrual of lipid droplets
		LATS2↑	Inhibited SREBP2 activity
Lu J, 2024	Yap1LKO mice	YAP↓	Enhanced CYP7A1 expression by decreasing mRNA and protein expression FXR
Li, Caige et al. 2024	Yap1LKO mice	YAP↓	Reduced triglyceride (TG) content and PLIN2 expression level
Shu, Zhi-Ping et al. 2020	HepG 2 cell line	LATS1↓	Inhibited ChREBP transcriptional activity
	Yap1LKO mice	YAP↓	Decreased glycolytic (L-PK, Gpi1, Eno 1) and lipogenic (Fas, Acc 1, Scd1) genes expression induced by high glucose
Adipose Tissue
Shen, Hongyu et al. 2022	Lats 1f/fLats 2f/f AdipoqCre mice model	LAST1/2↓	Relieved adipose tissue (AT) fibrosis and improved metabolic homeostasis
Zhang Y,2023	NIH/3T3 cells line	YAP↓	Activated PPARγ signaling and increased gene expression of PLIN 2 and intracellular lipid droplets
		YAP↑	Promoted cell proliferation and but inhibits lipidogenic differentiation
Choi S,2024	Lats1fl/fl;Lats2fl/fl Adipoq-Cre mouse	LAST1/2↓	Reduced mouse inguinal white adipose tissue (iWAT)
	Primary mouse adipocytes; C3H10T1/2 cells line	LAST1/2↓	Decreased mRNA expression Pparg, Plin1, Fabp4, Fasn and Acc1
Lorthongpanich, Chanchao et al. 2019	Human umbilical cord mesenchymal stem cells (HUC-MSCs)	YAP↑	Enhanced osteogenic differentiations
		YAP↓	Enhanced adipogenic differentiations
Zhang, Wenxiang et al. 2018	3T3-L1 adipocytes line	TEAD↓	Increased the expression levels of the adipogenic markers PPARγ, C/EBPα, and FABP4
Wang, Lei et al. 2020	iAd-Yap/Taz-KO mice	YAP/TAZ↓	Increased pro-apoptotic factor BIM expression in white adipocytes
Oliver-De La Cruz, Jorge et al. 2019	ASC52telo cell line	YAP↑	Inhibited adipogenic differentiations
El Ouarrat, Dalila et al.2020	Adipocyte-specific TAZ knockout (TAZ AKO) mice	TAZ↓	Improved glucose tolerance and insulin sensitivity and decreased inflammation
Han, Daniel J et al.2022	Adipose tissue-specific YAP knockout mice	YAP↓	Improved glucose tolerance
Cho YK, 2021	C3H10T1/2 cells line	MST1/2↓	Reduced mitophagy and increases mitochondrial content and oxidative respiration by activate BNIP3
	MST1/2 KO mice		Increased energy expenditure and protects from high-fat diet-induced obesity

## Sheet: Supplementary table 3
Supplementary table 3. Effect of core components of the Hippo signaling pathway on the inflammatory response
Study (first author, year)	Model system	Gene expression	Findings
Lee GJ,2022	3T3-L1 adipocytes line	YAP↑	Increased mRNA and protein expression Ctgf, Cyr61 and Wnt5a
Wang P, 2019	Mst1fl/flMst2fl/fl Lyz-Cre (DKO) mice isolate bone marrow-derived macrophages (iBMDMs)	MST1/2↓	Increased oxidative stress; promoted macrophages apoptosis and premature ageing
An Y,2024	Mst1/2flox/flox （MST1/2 cKO）mouse iBMDMs	MST1/2↓	Increased NF-κB signaling accumulation in the nucleus by elevating YAP interaction with p65；promoted M1 polarization
Roh KH, 2021	MST1/STK4 cKO mouse iBMDMs	MST1/2↓	Increased IL-6, TNF-α and ICAM-1 levels; aggravated inflammatory damage
Wang H,2024	Yap1 - / - mouse iBMDMs	YAP1↓	Increased mRNA expression Arg1, Ym1 and Fizz1; promoted M2 polarization
	THP-1 cells line	YAP↑	Promoted M1 polarization; elevated the infiltration of CD8+ T cells
Liu M,2020	Primary mouse BMDMs; RAW264.7 cells line	YAP↑	Increased mRNA expression Ccl2 , Ccl7, Cxcl1, Cxcl3, Cxcl 5 and Cxcl 12; promoted monocyte/macrophage migration
Zhou X,2019	Primary mouse peritoneal elucidated macrophages (PEMs) and BMMs	YAP↑	impairs interleukin-4 (IL-4)/IL-13-induced M2 macrophage polarization; promoting lipopolysaccharide (LPS)/interferon γ (IFN-γ)-triggered M1 macrophage activation for IL-6 production
	THP-1 cells line	YAP↑	Inhibits M2 Polarization via promotion of p53 transcription; increased IL-6 level
		YAP↓	Decreased mRNA expression Trp53, Tpt1 and IL-6 level
Yang Y,2023	Primary mouse BMDMs	YAP↑	Promoted M1 macrophage polarization; increased protein expression JAG1
Wang D,2021	Primary mouse macrophages	YAP↓	Inhibited LPS-induced NLRP3 inflammasome activation and protein expression
	HEK293T cells line	YAP↑	Competitively bind β-TrCP1 to disrupt K27-linked ubiquitination and polyubiquitination of NLRP3
Yang K,2020	Raw 264.7 cells line	YAP↓	Inhibited LPS-induced TNFα level and NF-κB activation
Mia, Masum M et al. 2020	BMDMs	YAP/TAZ↑	Increased the inflammatory marker factors IL-6, IL-1β, IL-12β and Nos2 mRNA
		YAP/TAZ↓	Increased anti-inflammatory/pro-repair factors Arg, Egr2, Cd206, Ym1 and Fizz1 mRNA
